# Supplementary material for: The Complete Genomes of Microcystis ichthyoblabe Kützing and Microcystis protocystis (Crow) Komárek & Anagnostidis Reveal the Complexity and Plasticity of Microcystis Genomes
Source: Microorganisms. 2025 Jul 18;13(7):1693. doi: 10.3390/microorganisms13071693 (PMC12299221; doi:10.3390/microorganisms13071693)
Supplement: Supplementary file 1 [file microorganisms-13-01693-s001.zip]

Archive with 3 entries (3 files):
- Table S1_Read_Trimming_Summary.xlsx
- Table S2_Strains_Information.xlsx
- Table S3_ANIb_and_dDDH_values.xlsx
