# Supplementary material for: The Complete Genomes of Microcystis ichthyoblabe Kützing and Microcystis protocystis (Crow) Komárek & Anagnostidis Reveal the Complexity and Plasticity of Microcystis Genomes
Source: Microorganisms. 2025 Jul 18;13(7):1693. doi: 10.3390/microorganisms13071693 (PMC12299221; doi:10.3390/microorganisms13071693)
Supplement: Supplementary file 1 [file microorganisms-13-01693-s001.zip › Table S1_Read_Trimming_Summary.xlsx]

## Sheet: Sheet1
	No. Reads	Total Bases	Average length	N50 length
A68 default	72879	618207060	8482.65	13488
A68 trim	72879	618208805	8482.67	13488
A1114 default	140087	1429894125	10207.2	15797
A1114 trim	140087	1429901206	10207.2	15797
A270 default	96825	852873491	8808.4	15021
A270 trim	96825	852877028	8808.44	15021
