# Supplementary material for: The Complete Genomes of Microcystis ichthyoblabe Kützing and Microcystis protocystis (Crow) Komárek & Anagnostidis Reveal the Complexity and Plasticity of Microcystis Genomes
Source: Microorganisms. 2025 Jul 18;13(7):1693. doi: 10.3390/microorganisms13071693 (PMC12299221; doi:10.3390/microorganisms13071693)
Supplement: Supplementary file 1 [file microorganisms-13-01693-s001.zip › Table S2_Strains_Information.xlsx]

## Sheet: Sheet1
Assembly Accession	Organism Name	Abbreviation	Assembly level	Genome size (Mb)	GC%	Number of contigs	Number of protein coding sequences	Geographic location	Genospecies
GCA_050500255.1	Microcystis aeruginosa FBCC-A68	Ma_FBCC-A68	Complete Genome	5.864	42.5	1	5263	South Korea: Gangwon, Gyeongpo Provincial Park, Gashiyeon Wetland	None
GCA_050500245.1	Microcystis ichthyoblabe FBCC-A1114	Mi_FBCC-A1114	Complete Genome	5.838	42.3	1	5667	South Korea: Chungcheongbuk-do, Geumgang River	G
GCA_050500235.1	Microcystis protocystis FBCC-A270	Mr-FBCC-A270	Complete Genome	5.763	42.5	1	5613	South Korea: Chungcheongbuk-do, Geumgang River	G
GCA_002282945.1	Microcystis aeruginosa LE3	Ma_LE3	Scaffold	4.557	42.8	163	4263	USA: OH, Lake Erie, Western Basin	G
GCA_002933835.1	Microcystis aeruginosa NIES-87	Ma_NIES_87	Scaffold	4.947	42.9	206	4522	Japan: Lake Kasumigaura	L
GCA_007095475.1	Microcystis aeruginosa Ma_QC_C_20070703_M131	Ma_QC_C_20070703_M131	Contig	4.882	42.9	274	4619	Canada: Quebec, Champlain Lake	None
GCA_007095605.1	Microcystis flos-aquae Ma_QC_C_20070823_S18D	Mf_QC_C_20070823_S18D	Contig	4.694	42.8	231	4367	Canada: Quebec, Champlain Lake	M
GCA_007095665.1	Microcystis aeruginosa Ma_OC_H_19870700_S124	Ma_OC_H_19870700_S124	Contig	4.358	43.3	213	4084	Canada: Ontario, Heart lake	I
GCA_007095685.1	Microcystis aeruginosa Ma_OC_LR_19540900_S633	Ma_OC_LR_19540900_S633	Contig	4.728	42.6	231	4421	Canada: Ontario, Little Rideau	G
GCA_007095695.1	Microcystis aeruginosa Ma_AC_P_19900807_S300	Ma_AC_P_19900807_S300	Contig	4.512	42.5	235	4174	Canada: Alberta, Pretzlaff Pond	F
GCA_007095785.1	Microcystis aeruginosa Ma_SC_T_19800800_S464	Ma_SC_T_19800800_S464	Contig	4.771	42.5	240	4429	Canada: Saskatchewan, Tramping Lake	None
GCA_007095795.1	Microcystis aeruginosa Ma_MB_S_20031200_S102D	Ma_MB_S_20031200_S102D	Contig	4.636	42.5	246	4291	Brazil: Minas Gerais, Santa Lake	E
GCA_007095855.1	Microcystis aeruginosa Ma_MB_F_20061100_S20D	Ma_MB_F_20061100_S20D	Contig	4.505	42.7	169	4201	Brazil: Minas Gerais, Furnas Lake	None
GCA_007095915.1	Microcystis aeruginosa Ma_QC_Ch_20071001_S25D	Ma_QC_Ch_20071001_S25D	Contig	4.611	42.6	395	4343	Canada: Quebec, Reservoir Choiniere	P
GCA_007095925.1	Microcystis aeruginosa Ma_QC_Ch_20071001_M135	Ma_QC_Ch_20071001_M135	Contig	4.744	42.7	463	4495	Canada: Quebec, Reservoir Choiniere	P
GCA_007096035.1	Microcystis wesenbergii Mw_QC_S_20081001_S30D	Mw_QC_S_20081001_S30D	Contig	4.46	42.9	208	4199	Canada: Quebec, Selby lake	B
GCA_007096105.1	Microcystis wesenbergii Mw_QC_B_20070930_S4D	Mw_QC_B_20070930_S4D	Contig	4.592	42.9	207	4309	Canada: Quebec, Brome Lake	B
GCA_007096485.1	Microcystis novacekii Mn_MB_F_20050700_S1D	Mn_MB_F_20050700_S1D	Contig	4.789	42.8	348	4581	Brazil: Minas Gerais, Furnas Lake	None
GCA_007096555.1	Microcystis wesenbergii Mw_MB_S_20031200_S109D	Mw_MB_S_20031200_S109D	Contig	4.447	43	285	4246	Brazil: Minas Gerais, Santa Lake	B
GCA_007096595.1	Microcystis flos-aquae Mf_WU_F_19750830_S460	Mf_WU_F_19750830_S460	Contig	4.16	43.2	193	3873	USA: Wisconsin, Fox river	J
GCA_007096625.1	Microcystis flos-aquae Mf_QC_C_20070823_S10D	Mf_QC_C_20070823_S10D	Contig	4.633	42.8	226	4267	Canada: Quebec, Champlain Lake	M
GCA_007096715.1	Microcystis flos-aquae Mf_QC_C_20070823_S20D	Mf_QC_C_20070823_S20D	Contig	4.65	42.8	216	4288	Canada: Quebec, Champlain Lake	M
GCA_007096765.1	Microcystis panniformis Mp_MB_F_20080800_S26D	Mp_MB_F_20080800_S26D	Contig	4.762	42.3	326	4553	Brazil: Minas Gerais, Furnas Lake	C
GCA_007096775.1	Microcystis panniformis Mp_GB_SS_20050300_S99D	Mp_GB_SS_20050300_S99D	Contig	4.755	42.3	319	4505	Brazil: Goias-Brazil, Sao Simao Lake	C
GCA_007096805.1	Microcystis panniformis Mp_MB_F_20051200_S9D	Mp_MB_F_20051200_S9D	Contig	4.788	42.3	326	4507	Brazil: Minas Gerais, Furnas Lake	C
GCA_007096895.1	Microcystis panniformis Mp_MB_F_20051200_S6D	Mp_MB_F_20051200_S6D	Contig	4.779	42.3	336	4516	Brazil: Minas Gerais, Furnas Lake	C
GCA_009995625.1	Microcystis aeruginosa W13-16	Ma_W13_16	Scaffold	5.005	42.4	617	4699	USA: Kalamazoo County, MI	P
GCA_009995635.1	Microcystis aeruginosa W13-18	Ma_W13_18	Scaffold	4.975	42.5	589	4613	USA: Kalamazoo County, MI	P
GCA_009995645.1	Microcystis aeruginosa W13-15	Ma_W13_15	Scaffold	5.065	42.4	638	4786	USA: Kalamazoo County, MI	P
GCA_009995685.1	Microcystis aeruginosa W13-13	Ma_W13_13	Scaffold	4.964	42.5	595	4681	USA: Kalamazoo County, MI	P
GCA_009995705.1	Microcystis aeruginosa W13-11	Ma_W13_11	Scaffold	4.866	42.4	279	4892	USA: Kalamazoo County, MI	None
GCA_009995725.1	Microcystis aeruginosa SX13-11	Ma_SX13_11	Contig	5.089	42.5	805	4759	USA: Allegan County, MI	P
GCA_009995765.1	Microcystis aeruginosa W11-06	Ma_W11_06	Scaffold	4.48	42.8	245	4260	USA: Kalamazoo County, MI	B
GCA_009995775.1	Microcystis aeruginosa W11-03	Ma_W11_03	Scaffold	4.479	42.8	257	4242	USA: Kalamazoo County, MI	B
GCA_009995785.1	Microcystis aeruginosa S11-05	Ma_S11_05	Scaffold	4.976	42.5	622	4603	USA: Kalamazoo County, MI	P
GCA_009995845.1	Microcystis aeruginosa LG13-13	Ma_LG13_13	Scaffold	5.049	42.7	363	4827	USA: Ingham County, MI	H
GCA_009995855.1	Microcystis aeruginosa LL11-07	Ma_LL11_07	Contig	5.151	42.4	779	4844	USA: Barry County, MI	P
GCA_009995885.1	Microcystis aeruginosa LL13-03	Ma_LL13_03	Scaffold	5.133	42.5	801	4874	USA: Barry County, MI	P
GCA_009995895.1	Microcystis aeruginosa LL13-06	Ma_LL13_06	Scaffold	4.822	42.4	594	4561	USA: Barry County, MI	P
GCA_009995925.1	Microcystis aeruginosa LG13-12	Ma_LG13_12	Scaffold	4.984	42.6	396	4835	USA: Ingham County, MI	H
GCA_009995945.1	Microcystis aeruginosa LG13-11	Ma_LG13_11	Scaffold	5.08	42.7	426	4882	USA: Ingham County, MI	A
GCA_009995965.1	Microcystis aeruginosa LG11-05	Ma_LG11_05	Scaffold	5.06	42.7	326	4834	USA: Ingham County, MI	H
GCA_009995985.1	Microcystis aeruginosa LG13-03	Ma_LG13_03	Scaffold	5.041	42.7	337	4803	USA: Ingham County, MI	H
GCA_009995995.1	Microcystis aeruginosa LE13-04	Ma_LE13_04	Scaffold	5.038	42.5	631	4751	USA: Calhoun County, MI	P
GCA_009996025.1	Microcystis aeruginosa L311-01	Ma_L311_01	Scaffold	4.769	42.7	275	4520	USA: Ingham County, MI	G
GCA_009996045.1	Microcystis aeruginosa L211-101	Ma_L211_101	Scaffold	5.105	42.7	394	4829	USA: Ingham County, MI	None
GCA_009996055.1	Microcystis aeruginosa L211-11	Ma_L211_11	Scaffold	5.115	42.7	392	4845	USA: Ingham County, MI	None
GCA_009996085.1	Microcystis aeruginosa L211-07	Ma_L211_07	Scaffold	4.934	42.7	268	4557	USA: Ingham County, MI	None
GCA_009996095.1	Microcystis aeruginosa L111-01	Ma_L111_01	Scaffold	5.012	42.6	596	4723	USA: Ingham County, MI	P
GCA_009996105.1	Microcystis aeruginosa K13-10	Ma_K13_10	Scaffold	5.313	42.9	481	4940	USA: Oakland County, MI	None
GCA_009996145.1	Microcystis aeruginosa K13-07	Ma_K13_07	Scaffold	4.982	42.5	615	4618	USA: Oakland County, MI	P
GCA_009996165.1	Microcystis aeruginosa K13-06	Ma_K13_06	Scaffold	4.988	42.9	353	4679	USA: Oakland County, MI	O
GCA_009996185.1	Microcystis aeruginosa K13-05	Ma_K13_05	Scaffold	5.274	42.8	456	4866	USA: Oakland County, MI	None
GCA_009996195.1	Microcystis aeruginosa G13-11	Ma_G13_11	Scaffold	5.018	42.5	674	4712	USA: Kalamazoo County, MI	P
GCA_009996205.1	Microcystis aeruginosa G13-12	Ma_G13_12	Scaffold	5.075	42.6	774	4702	USA: Kalamazoo County, MI	P
GCA_009996235.1	Microcystis aeruginosa G13-10	Ma_G13_10	Scaffold	5.116	42.5	689	4829	USA: Kalamazoo County, MI	P
GCA_009996255.1	Microcystis aeruginosa G13-09	Ma_G13_09	Scaffold	4.912	42.4	638	4638	USA: Gull Lake	P
GCA_009996285.1	Microcystis aeruginosa G13-05	Ma_G13_05	Scaffold	5.11	42.5	644	4861	USA: Kalamazoo County, MI	P
GCA_009996305.1	Microcystis aeruginosa G13-07	Ma_G13_07	Scaffold	5.086	42.5	684	4848	USA: Kalamazoo County, MI	P
GCA_009996315.1	Microcystis aeruginosa G13-03	Ma_G13_03	Scaffold	5.125	42.5	802	4884	USA: Kalamazoo County, MI	P
GCA_009996325.1	Microcystis aeruginosa G13-01	Ma_G13_01	Scaffold	5.072	42.5	765	4722	USA: Kalamazoo County, MI	P
GCA_009996365.1	Microcystis aeruginosa G11-09	Ma_G11_09	Scaffold	5.068	42.4	668	4831	USA: Kalamazoo County, MI	P
GCA_009996405.1	Microcystis aeruginosa G11-01	Ma_G11_01	Scaffold	5.24	42.5	735	4923	USA: Kalamazoo County, MI	P
GCA_009996415.1	Microcystis aeruginosa BS13-10	Ma_BS13_10	Scaffold	5.18	42.4	549	4902	USA: Allegan County, MI	P
GCA_009996445.1	Microcystis aeruginosa G11-04	Ma_G11_04	Scaffold	5.001	42.5	634	4693	USA: Kalamazoo County, MI	P
GCA_009996455.1	Microcystis aeruginosa F13-15	Ma_F13_15	Scaffold	5.435	42.7	446	5064	USA: Washtenaw County, MI	None
GCA_009996485.1	Microcystis aeruginosa BS13-02	Ma_BS13_02	Scaffold	4.624	42.3	250	4333	USA: Allegan County, MI	E
GCA_009996525.1	Microcystis aeruginosa BK11-02	Ma_BK11_02	Scaffold	4.924	42.6	687	4619	USA: Barry County, MI	P
GCA_009996535.1	Microcystis aeruginosa BS11-05	Ma_BS11_05	Scaffold	4.925	42.5	586	4632	USA: Allegan County, MI	P
GCA_000010625.1	Microcystis aeruginosa NIES-843	Ma_NIES_843	Complete Genome	5.843	42.3	1	5595	Japan: Ibaraki, Lake Kasumigaura	None
GCA_000297435.1	Microcystis sp. T1-4	Msp_T1_4	Contig	4.694	42.8	449	4359	Thailand: Bangkok	K
GCA_000307995.2	Microcystis aeruginosa PCC 9432	Ma_PCC9432	Scaffold	4.995	42.5	132	4652	Canada: Ontario, Little Rideau Lake	G
GCA_000312165.1	Microcystis aeruginosa PCC 9717	Ma_PCC9717	Scaffold	5.3	42.7	264	4800	France: La Vendée, Rochereau	None
GCA_000312185.1	Microcystis aeruginosa PCC 9443	Ma_PCC9443	Scaffold	5.185	42.7	221	4763	Central African Republic: Landjia	None
GCA_000312205.1	Microcystis aeruginosa PCC 7941	Ma_PCC7941	Scaffold	4.802	42.6	77	4432	Canada: Ontario, Little Rideau	G
GCA_000312225.1	Microcystis aeruginosa PCC 9807	Ma_PCC9807	Scaffold	5.156	42.6	267	4758	South Africa: Pretoria, Hartbeespoort	None
GCA_000312245.1	Microcystis aeruginosa PCC 9808	Ma_PCC9808	Scaffold	5.051	42.4	141	4738	Australia: New South Wales, Armidale	G
GCA_000312265.1	Microcystis aeruginosa PCC 9809	Ma_PCC9809	Scaffold	5.011	42.8	303	4639	USA: Wisconsin, Green Bay, Lake Michigan	None
GCA_000312285.1	Microcystis aeruginosa PCC 9701	Ma_PCC9701	Scaffold	4.756	42.7	323	4402	France: Finistère, Guerlesquin Dam	M
GCA_000312725.1	Microcystis aeruginosa PCC 9806	Ma_PCC9806	Scaffold	4.205	43.1	93	3924	USA: Wisconsin, Oshkosh	J
GCA_000330925.1	Microcystis aeruginosa TAIHU98	Ma_TAIHU98	Contig	4.85	42.5	4	4694	China: Jiangsu, Taihu Lake	G
GCA_000787675.1	Microcystis aeruginosa NIES-44	Ma_NIES_44	Contig	4.565	43.2	79	4278	Japan: Ibaraki, Lake Kasumigaura	I
GCA_000981785.2	Microcystis aeruginosa NIES-2549	Ma_NIES_2549	Complete Genome	4.301	42.9	2	3985	Japan: Lake Kasumigaura	N
GCA_001264245.1	Microcystis panniformis FACHB-1757	Mp_FACHB_1757	Complete Genome	5.687	42.4	1	5678	China: Wuxi, Taihu Lake	D
GCA_001578075.1	Microcystis aeruginosa NIES-88 reference	Ma_NIES_88	Scaffold	5.263	43	29	4991	Japan: Lake Kawaguchi Yamanashi	None
GCA_001704955.2	Microcystis aeruginosa NIES-2481	Ma_NIES_2481	Complete Genome	4.441	42.8	2	4155	Japan: Lake Kasumigaura	N
GCA_001725075.1	Microcystis aeruginosa NIES-98	Ma_NIES_98	Scaffold	4.984	42.4	497	4647	Japan: Lake Kasumigaura	G
GCA_001885655.1	Microcystis aeruginosa NaRes975	Ma_NaRes975	Contig	5.118	42.4	413	4897	China: Henan Province, Nanwan Reservoir	G
GCA_002025445.1	Microcystis aeruginosa KW	Ma_KW	Contig	5.889	42.8	6	5559	South Korea: Wangsong Reservoir, Uiwang, Gyeonggi	None
GCA_002095975.1	Microcystis aeruginosa PCC 7806SL	Ma_PCC7806SL	Complete Genome	5.139	42.1	1	4858	Netherlands: Zeeland, Braakman Reservoir	F
GCA_003019735.1	Microcystis sp. MC19	Msp_MC19	Complete Genome	5.02	42.7	1	4816	South Korea: Lake Seo, Suwon, Gyeonggi	K
GCA_003112475.1	Microcystis sp. 824	Msp_0824	Scaffold	4.103	43	78	3838	Japan: Akita, Lake Hachiro	None
GCA_003206555.1	Microcystis aeruginosa Sj	Ma_Sj	Scaffold	4.617	42.8	341	4192	Japan: Lake Shinji	None
GCA_003206625.1	Microcystis aeruginosa NIES-1211	Ma_NIES_1211	Scaffold	4.738	42.8	264	4465	Japan: Lake Tofutsu	K
GCA_003730145.1	Microcystis aeruginosa FACHB-524	Ma_FACHB_524	Scaffold	4.846	42.6	119	4625	China: Lake Donghu	G
GCA_003945305.1	Microcystis viridis NIES-102	Mv_NIES_102	Complete Genome	5.874	42.4	1	5747	Japan: Lake Kasumigaura	None
GCA_004305995.1	Microcystis aeruginosa NIES-4285	Ma_NIES_4285	Scaffold	5.255	42.6	444	4928	Japan: Lake Abashiri	G
GCA_007095495.1	Microcystis sp. M_QC_C_20170808_M9Col	Msp_QC_C_20170808_M9Col	Contig	4.486	43	343	4142	Canada: Quebec, Champlain Lake	None
GCA_007095505.1	Microcystis sp. M_QC_C_20170808_M3Col	Msp_QC_C_20170808_M3Col	Contig	4.536	42.5	486	4202	Canada: Quebec, Champlain Lake	P
GCA_007095565.1	Microcystis sp. M_OC_Ca_00000000_S217Cul	Msp_OC_Ca_00000000_S217Cul	Contig	4.819	42.7	372	4464	Canada: Quebec, Caron Lake	D
GCA_007095705.1	Microcystis sp. Msp_OC_L_20101000_S702	Msp_OC_L_20101000_S702	Contig	4.8	42.7	232	4405	Canada: Ontario, Lakeland	G
GCA_007990565.1	Microcystis aeruginosa 11-30S32	Ma_11_30S32	Scaffold	5.357	42.7	814	4930	Japan: Kyoto, Hirosawanoike Pond	None
GCA_008257445.1	Microcystis aeruginosa KLA2	Ma_KLA2	Scaffold	5.213	42.8	251	4880	USA: California	G
GCA_008579225.1	Microcystis aeruginosa NIES-2519	Ma_NIES_2519	Scaffold	4.937	42.7	412	4703	Japan: Lake Kitaura	K
GCA_008579325.1	Microcystis aeruginosa NIES-2520	Ma_NIES_2520	Scaffold	5.272	42.8	475	4837	Japan: Lake Teganuma	O
GCA_008579445.1	Microcystis aeruginosa NIES-2521	Ma_NIES_2521	Scaffold	4.275	43.1	176	4027	Japan: Lake Kasumigaura	N
GCA_008579565.1	Microcystis aeruginosa NIES-2522	Ma_NIES_2522	Scaffold	4.895	42.7	412	4627	Japan: Hyotan-ike Pond	K
GCA_008579685.1	Microcystis aeruginosa NIES-4264	Ma_NIES_4264	Scaffold	4.97	42.7	468	4671	Japan: Lake Kasumigaura	K
GCA_008974145.1	Microcystis aeruginosa NIES-4325	Ma_NIES_4325	Scaffold	3.884	43.2	166	3614	Japan: Lake Abashiri	None
GCA_009792235.1	Microcystis aeruginosa FD4	Ma_FD4	Complete Genome	5.493	42.6	2	5421	USA: Florida, Caloosahatchee River	A
GCA_009811815.1	Microcystis aeruginosa NIES-3787	Ma_NIES_3787	Contig	4.378	43	214	4125	Japan: Ibaraki, Lake Kasumigaura	N
GCA_009811835.1	Microcystis aeruginosa NIES-3804	Ma_NIES_3804	Contig	4.493	43	238	4225	Japan: Ibaraki, Lake Kasumigaura	J
GCA_009811855.1	Microcystis aeruginosa NIES-3806	Ma_NIES_3806	Contig	4.523	43	235	4179	Japan: Ibaraki, Lake Kasumigaura	N
GCA_009811875.1	Microcystis aeruginosa NIES-3807	Ma_NIES_3807	Contig	4.37	43	228	4065	Japan: Ibaraki, Lake Kasumigaura	N
GCA_010196425.1	Microcystis aeruginosa NIES-298	Ma_NIES_298	Complete Genome	5.015	42.6	2	4742	Japan: Lake Kasumigaura	G
GCA_014218745.1	Microcystis aeruginosa BLCC-F108	Ma_BLCCF108	Contig	5.038	42.6	487	4711	USA: Pelican Bay, Lake Okeechobee, Florida	D
GCA_014218765.1	Microcystis aeruginosa BLCC-F158	Ma_BLCCF158	Contig	5.168	42.8	512	4802	USA: Lake Tohopekaliga, Florida	None
GCA_014696215.1	Microcystis wesenbergii FACHB-1339	Mw_FACHB_1339	Contig	4.431	43.2	605	4104	China: Anhui, Lake Chaohu	I
GCA_014696875.1	Microcystis wesenbergii FACHB-1317	Mw_FACHB_1317	Contig	5.042	42.5	248	4841	China: Anhui, Lake Chaohu	H
GCA_014698335.1	Microcystis viridis FACHB-1342	Mv_FACHB_1342	Contig	4.697	51.4	138	4454	China: Yunnan, Dianchi Lake	G
GCA_014698375.1	Microcystis flos-aquae FACHB-1344	Mf_FACHB_1344	Contig	5.257	42.6	243	4949	China: Jiangsu, Taihu Lake	None
GCA_015206885.1	Microcystis aeruginosa LEGE 91341	Ma_LEGE91341	Contig	4.485	42.9	280	4059	Portugal: Lagoa das Braas, Quiaios	None
GCA_015207115.1	Microcystis aeruginosa LEGE 11464	Ma_LEGE11464	Contig	4.768	42.9	500	4381	Greece	L
GCA_015207885.1	Microcystis aeruginosa LEGE 239	Ma_LEGE00239	Contig	5.072	42.5	359	4836	Portugal: Maranho dam reservoir, campsite at Avis	G
GCA_015207925.1	Microcystis sp. LEGE 66	Msp_LEGE00066	Contig	4.81	42.3	383	4512	Morocco: Lake Takerkoust	F
