# Supplementary material for: The Complete Genomes of Microcystis ichthyoblabe Kützing and Microcystis protocystis (Crow) Komárek & Anagnostidis Reveal the Complexity and Plasticity of Microcystis Genomes
Source: Microorganisms. 2025 Jul 18;13(7):1693. doi: 10.3390/microorganisms13071693 (PMC12299221; doi:10.3390/microorganisms13071693)
Supplement: Supplementary file 1 [file microorganisms-13-01693-s001.zip › Table S3_ANIb_and_dDDH_values.xlsx]

## Sheet: ANIb
Strain	genospecies	Mi_FBCC-A1114	Mr_FBCC-A270	Ma_FBCC-A68
Ma_FD4	A	0.94828	0.947897	0.948388
Ma_LG13_11	A	0.948417	0.948046	0.947614
Ma_W11_03	B	0.951112	0.951284	0.949248
Ma_W11_06	B	0.950386	0.950776	0.949531
Mw_MB_S_20031200_S109D	B	0.950068	0.950629	0.948846
Mw_QC_B_20070930_S4D	B	0.951481	0.951208	0.948695
Mw_QC_S_20081001_S30D	B	0.95115	0.951567	0.949633
Mp_GB_SS_20050300_S99D	C	0.954446	0.95425	0.946618
Mp_MB_F_20051200_S6D	C	0.954219	0.954149	0.946406
Mp_MB_F_20051200_S9D	C	0.95489	0.954475	0.946971
Mp_MB_F_20080800_S26D	C	0.953926	0.9536	0.946203
Ma_BLCCF108	D	0.956162	0.956575	0.957167
Mp_FACHB_1757	D	0.955849	0.956847	0.957521
Msp_OC_Ca_00000000_S217Cul	D	0.955912	0.956968	0.956667
Ma_BS13_02	E	0.95092	0.950333	0.945037
Ma_MB_S_20031200_S102D	E	0.95105	0.950288	0.946121
Ma_AC_P_19900807_S300	F	0.96746	0.967286	0.94959
Ma_PCC7806SL	F	0.96735	0.966929	0.949558
Msp_LEGE00066	F	0.968589	0.968565	0.950513
Ma_FACHB_524	G	0.98023	0.98048	0.95291
Ma_KLA2	G	0.978508	0.977871	0.953832
Ma_L311_01	G	0.97902	0.978759	0.954035
Ma_LE3	G	0.977323	0.977206	0.952969
Ma_LEGE00239	G	0.979063	0.978226	0.95367
Ma_NaRes975	G	0.973768	0.973382	0.953234
Ma_NIES_298	G	0.978754	0.97854	0.954703
Ma_NIES_4285	G	0.9796	0.978622	0.954105
Ma_NIES_98	G	0.981032	0.980608	0.953208
Ma_OC_LR_19540900_S633	G	0.976607	0.976539	0.952562
Ma_PCC7941	G	0.978657	0.977954	0.952894
Ma_PCC9432	G	0.977682	0.977898	0.953716
Ma_PCC9808	G	0.974097	0.973981	0.953694
Ma_TAIHU98	G	0.981141	0.981503	0.953511
Mi_FBCC-A1114	G	1	0.991644	0.952862
Mr_FBCC-A270	G	0.99164	1	0.952901
Msp_OC_L_20101000_S702	G	0.977528	0.977181	0.952638
Mv_FACHB_1342	G	0.980827	0.980732	0.952284
Ma_LG11_05	H	0.95534	0.95586	0.955301
Ma_LG13_03	H	0.955627	0.955577	0.955632
Ma_LG13_12	H	0.953474	0.953267	0.953564
Ma_LG13_13	H	0.955773	0.955913	0.955495
Mw_FACHB_1317	H	0.956107	0.955515	0.953915
Ma_NIES_44	I	0.953412	0.953138	0.95649
Ma_OC_H_19870700_S124	I	0.954532	0.954405	0.957355
Mw_FACHB_1339	I	0.955295	0.954992	0.95989
Ma_NIES_3804	J	0.956233	0.956476	0.956581
Ma_PCC9806	J	0.956777	0.956508	0.956919
Mf_WU_F_19750830_S460	J	0.95634	0.955833	0.956249
Ma_NIES_1211	K	0.954277	0.954688	0.951498
Ma_NIES_2519	K	0.95336	0.953858	0.9523
Ma_NIES_2522	K	0.954143	0.954498	0.952891
Ma_NIES_4264	K	0.954105	0.954061	0.952856
Msp_MC19	K	0.953035	0.953874	0.951455
Msp_T1_4	K	0.955121	0.955523	0.9538
Ma_LEGE11464	L	0.96147	0.961788	0.953471
Ma_NIES_87	L	0.96002	0.960013	0.951952
Ma_PCC9701	M	0.958772	0.958197	0.958313
Mf_QC_C_20070823_S10D	M	0.957405	0.956658	0.955293
Mf_QC_C_20070823_S18D	M	0.957453	0.956984	0.955518
Mf_QC_C_20070823_S20D	M	0.957168	0.95669	0.954795
Ma_NIES_2481	N	0.952901	0.952647	0.953325
Ma_NIES_2521	N	0.9544	0.95411	0.952275
Ma_NIES_2549	N	0.953232	0.953233	0.952931
Ma_NIES_3787	N	0.955362	0.955317	0.953232
Ma_NIES_3806	N	0.955521	0.955561	0.953736
Ma_NIES_3807	N	0.955232	0.955154	0.953986
Ma_11_30S32	None	0.956501	0.955896	0.973254
Ma_BLCCF158	None	0.958297	0.958632	0.950618
Ma_F13_15	None	0.954759	0.954909	0.951623
Ma_FBCC-A68	None	0.954251	0.954823	1
Ma_K13_05	None	0.956227	0.956566	0.965703
Ma_K13_10	None	0.955866	0.956416	0.965886
Ma_KW	None	0.954106	0.954392	0.9998
Ma_L211_07	None	0.957933	0.958297	0.948662
Ma_L211_101	None	0.954713	0.954358	0.966577
Ma_L211_11	None	0.954184	0.954077	0.966304
Ma_LEGE91341	None	0.956335	0.955985	0.945689
Ma_MB_F_20061100_S20D	None	0.957994	0.958147	0.946701
Ma_NIES_4325	None	0.951251	0.95107	0.949462
Ma_NIES_843	None	0.956015	0.955832	0.970518
Ma_NIES_88	None	0.956542	0.956446	0.969238
Ma_PCC9443	None	0.956962	0.957273	0.950504
Ma_PCC9717	None	0.957323	0.957458	0.967525
Ma_PCC9807	None	0.95636	0.956764	0.95241
Ma_PCC9809	None	0.956939	0.956703	0.971361
Ma_QC_C_20070703_M131	None	0.956039	0.955215	0.956047
Ma_SC_T_19800800_S464	None	0.953149	0.953183	0.94987
Ma_Sj	None	0.957707	0.95818	0.948301
Ma_W13_11	None	0.955056	0.954126	0.943465
Mf_FACHB_1344	None	0.95482	0.954865	0.967677
Mn_MB_F_20050700_S1D	None	0.946756	0.947689	0.944613
Msp_0824	None	0.955623	0.955505	0.95353
Msp_QC_C_20170808_M9Col	None	0.955706	0.956112	0.968677
Mv_NIES_102	None	0.957022	0.956633	0.97051
Ma_K13_06	O	0.95298	0.952307	0.964481
Ma_NIES_2520	O	0.953817	0.953495	0.966488
Ma_BK11_02	P	0.947584	0.947959	0.954552
Ma_BS11_05	P	0.94697	0.947005	0.957809
Ma_BS13_10	P	0.946627	0.946348	0.956837
Ma_G11_01	P	0.947292	0.946696	0.956498
Ma_G11_04	P	0.946697	0.946495	0.957308
Ma_G11_09	P	0.945427	0.945269	0.955884
Ma_G13_01	P	0.948273	0.947222	0.958153
Ma_G13_03	P	0.946897	0.946076	0.956668
Ma_G13_05	P	0.9474	0.946965	0.958209
Ma_G13_07	P	0.947166	0.946554	0.956811
Ma_G13_09	P	0.947225	0.947562	0.957577
Ma_G13_10	P	0.946346	0.945756	0.956469
Ma_G13_11	P	0.947082	0.946435	0.956967
Ma_G13_12	P	0.948502	0.947602	0.957615
Ma_K13_07	P	0.947945	0.948372	0.956316
Ma_L111_01	P	0.947359	0.947307	0.958081
Ma_LE13_04	P	0.946978	0.947182	0.956893
Ma_LL11_07	P	0.94745	0.9464	0.956699
Ma_LL13_03	P	0.946559	0.945474	0.956176
Ma_LL13_06	P	0.947325	0.947553	0.954424
Ma_QC_Ch_20071001_M135	P	0.944588	0.945106	0.952934
Ma_QC_Ch_20071001_S25D	P	0.945991	0.946564	0.955335
Ma_S11_05	P	0.947128	0.946803	0.956881
Ma_SX13_11	P	0.947469	0.947014	0.957951
Ma_W13_13	P	0.947494	0.947137	0.957259
Ma_W13_15	P	0.948082	0.9475	0.957474
Ma_W13_16	P	0.947809	0.947258	0.957321
Ma_W13_18	P	0.946668	0.9465	0.955253
Msp_QC_C_20170808_M3Col	P	0.946299	0.946074	0.954313

## Sheet: dDDH-Formula 2
Query genome	Reference genome	Genospecies	DDH	Model C.I.	Distance	Prob. DDH >= 70%	G+C difference
Mi_FBCC-A1114	Mr_FBCC-A270	G	92.9	[90.9 - 94.5%]	0.009	96.67	0.03
Mi_FBCC-A1114	Ma_TAIHU98	G	83.5	[80.7 - 86%]	0.0193	92.95	0.02
Mi_FBCC-A1114	Ma_FACHB_524	G	82.8	[80 - 85.4%]	0.0201	92.54	0.2
Mi_FBCC-A1114	Ma_NIES_98	G	82.8	[80 - 85.3%]	0.0201	92.54	0.01
Mi_FBCC-A1114	Mv_FACHB_1342	G	82.7	[79.8 - 85.2%]	0.0202	92.44	0.15
Mi_FBCC-A1114	Ma_LEGE00239	G	81.5	[78.6 - 84.1%]	0.0216	91.68	0.04
Mi_FBCC-A1114	Ma_L311_01	G	81.3	[78.4 - 83.9%]	0.0218	91.55	0.27
Mi_FBCC-A1114	Ma_NIES_4285	G	81.3	[78.4 - 83.9%]	0.0219	91.52	0.17
Mi_FBCC-A1114	Ma_NIES_298	G	81.1	[78.2 - 83.7%]	0.0221	91.38	0.12
Mi_FBCC-A1114	Ma_PCC7941	G	80.6	[77.7 - 83.2%]	0.0227	91.02	0.2
Mi_FBCC-A1114	Msp_OC_L_20101000_S702	G	80.6	[77.7 - 83.2%]	0.0227	91.02	0.31
Mi_FBCC-A1114	Ma_LE3	G	80.1	[77.1 - 82.7%]	0.0233	90.65	0.37
Mi_FBCC-A1114	Ma_KLA2	G	79.9	[76.9 - 82.5%]	0.0235	90.49	0.08
Mi_FBCC-A1114	Ma_PCC9432	G	79.6	[76.7 - 82.3%]	0.0238	90.27	0.11
Mi_FBCC-A1114	Ma_OC_LR_19540900_S633	G	79	[76.1 - 81.7%]	0.0245	89.8	0.15
Mi_FBCC-A1114	Ma_PCC9808	G	77.7	[74.7 - 80.4%]	0.0261	88.64	0.01
Mi_FBCC-A1114	Ma_NaRes975	G	77.6	[74.6 - 80.3%]	0.0263	88.51	0.02
Mi_FBCC-A1114	Msp_LEGE00066	F	73.7	[70.7 - 76.5%]	0.0311	84.1	0.09
Mi_FBCC-A1114	Ma_PCC7806SL	F	73.1	[70.1 - 75.9%]	0.0319	83.32	0.34
Mi_FBCC-A1114	Ma_AC_P_19900807_S300	F	72.5	[69.5 - 75.4%]	0.0327	82.49	0.04
Mi_FBCC-A1114	Ma_LEGE11464	L	67.8	[64.8 - 70.6%]	0.0392	73.96	0.5
Mi_FBCC-A1114	Ma_NIES_87	L	66.9	[64 - 69.8%]	0.0405	72.06	0.47
Mi_FBCC-A1114	Ma_BLCCF158	None	66.2	[63.2 - 69%]	0.0416	70.33	0.36
Mi_FBCC-A1114	Ma_MB_F_20061100_S20D	None	66.1	[63.2 - 69%]	0.0417	70.17	0.28
Mi_FBCC-A1114	Ma_Sj	None	65.8	[62.8 - 68.6%]	0.0422	69.28	0.4
Mi_FBCC-A1114	Ma_PCC9701	M	65.7	[62.8 - 68.6%]	0.0423	69.18	0.34
Mi_FBCC-A1114	Mv_NIES_102	None	65.4	[62.5 - 68.3%]	0.0428	68.41	0.04
Mi_FBCC-A1114	Ma_L211_07	None	65.3	[62.4 - 68.2%]	0.0429	68.18	0.26
Mi_FBCC-A1114	Mp_FACHB_1757	D	65.2	[62.3 - 68%]	0.0431	67.89	0.08
Mi_FBCC-A1114	Ma_BLCCF108	D	65.1	[62.2 - 68%]	0.0432	67.69	0.2
Mi_FBCC-A1114	Ma_PCC9717	None	65.1	[62.1 - 67.9%]	0.0433	67.54	0.4
Mi_FBCC-A1114	Mf_QC_C_20070823_S10D	M	65.1	[62.1 - 67.9%]	0.0434	67.45	0.39
Mi_FBCC-A1114	Mf_QC_C_20070823_S18D	M	65.1	[62.2 - 67.9%]	0.0432	67.63	0.34
Mi_FBCC-A1114	Mf_QC_C_20070823_S20D	M	65.1	[62.1 - 67.9%]	0.0433	67.5	0.4
Mi_FBCC-A1114	Ma_K13_05	None	65	[62 - 67.8%]	0.0435	67.2	0.39
Mi_FBCC-A1114	Ma_LEGE91341	None	65	[62.1 - 67.8%]	0.0434	67.36	0.51
Mi_FBCC-A1114	Msp_OC_Ca_00000000_S217Cul	D	65	[62.1 - 67.8%]	0.0434	67.34	0.25
Mi_FBCC-A1114	Ma_K13_10	None	64.9	[62 - 67.7%]	0.0436	67.07	0.42
Mi_FBCC-A1114	Ma_PCC9809	None	64.9	[62 - 67.7%]	0.0436	67.04	0.41
Mi_FBCC-A1114	Ma_NIES_88	None	64.8	[61.9 - 67.6%]	0.0437	66.79	0.3
Mi_FBCC-A1114	Mw_FACHB_1317	H	64.8	[61.8 - 67.6%]	0.0438	66.68	0.08
Mi_FBCC-A1114	Ma_NIES_843	None	64.7	[61.8 - 67.6%]	0.0438	66.64	0.1
Mi_FBCC-A1114	Msp_0824	None	64.7	[61.8 - 67.5%]	0.0439	66.58	0.54
Mi_FBCC-A1114	Ma_11_30S32	None	64.6	[61.6 - 67.4%]	0.0441	66.18	0.31
Mi_FBCC-A1114	Ma_LG13_03	H	64.6	[61.6 - 67.4%]	0.0441	66.2	0.31
Mi_FBCC-A1114	Ma_LG13_13	H	64.6	[61.6 - 67.4%]	0.0441	66.13	0.28
Mi_FBCC-A1114	Ma_PCC9806	J	64.6	[61.7 - 67.4%]	0.0441	66.24	0.67
Mi_FBCC-A1114	Ma_PCC9807	None	64.6	[61.7 - 67.4%]	0.0441	66.24	0.23
Mi_FBCC-A1114	Mp_GB_SS_20050300_S99D	C	64.6	[61.7 - 67.4%]	0.0441	66.25	0.1
Mi_FBCC-A1114	Mp_MB_F_20051200_S9D	C	64.6	[61.7 - 67.4%]	0.044	66.31	0.1
Mi_FBCC-A1114	Ma_NIES_3804	J	64.5	[61.6 - 67.3%]	0.0442	65.98	0.56
Mi_FBCC-A1114	Mp_MB_F_20051200_S6D	C	64.5	[61.6 - 67.3%]	0.0442	65.99	0.09
Mi_FBCC-A1114	Msp_QC_C_20170808_M9Col	None	64.5	[61.6 - 67.4%]	0.0442	66.08	0.54
Mi_FBCC-A1114	Ma_F13_15	None	64.4	[61.4 - 67.2%]	0.0444	65.59	0.25
Mi_FBCC-A1114	Ma_FBCC-A68	None	64.4	[61.5 - 67.2%]	0.0443	65.78	0.25
Mi_FBCC-A1114	Ma_KW	None	64.4	[61.5 - 67.2%]	0.0444	65.7	0.38
Mi_FBCC-A1114	Ma_LG11_05	H	64.4	[61.5 - 67.3%]	0.0443	65.81	0.3
Mi_FBCC-A1114	Mf_WU_F_19750830_S460	J	64.4	[61.4 - 67.2%]	0.0444	65.64	0.79
Mi_FBCC-A1114	Ma_NIES_3806	N	64.2	[61.3 - 67.1%]	0.0446	65.26	0.53
Mi_FBCC-A1114	Ma_NIES_4264	K	64.2	[61.3 - 67.1%]	0.0446	65.3	0.23
Mi_FBCC-A1114	Mp_MB_F_20080800_S26D	C	64.2	[61.3 - 67%]	0.0447	65.12	0.09
Mi_FBCC-A1114	Ma_NIES_3807	N	64.1	[61.2 - 67%]	0.0448	65.04	0.61
Mi_FBCC-A1114	Ma_PCC9443	None	64.1	[61.2 - 66.9%]	0.0448	64.91	0.34
Mi_FBCC-A1114	Msp_T1_4	K	64.1	[61.1 - 66.9%]	0.0449	64.79	0.35
Mi_FBCC-A1114	Mw_FACHB_1339	I	64.1	[61.1 - 66.9%]	0.0449	64.78	0.76
Mi_FBCC-A1114	Ma_NIES_2520	O	64	[61.1 - 66.8%]	0.045	64.65	0.33
Mi_FBCC-A1114	Ma_NIES_2522	K	64	[61.1 - 66.8%]	0.045	64.6	0.24
Mi_FBCC-A1114	Mf_FACHB_1344	None	64	[61.1 - 66.8%]	0.045	64.64	0.2
Mi_FBCC-A1114	Ma_NIES_2521	N	63.9	[61 - 66.7%]	0.0452	64.27	0.71
Mi_FBCC-A1114	Msp_MC19	K	63.9	[61 - 66.7%]	0.0451	64.38	0.22
Mi_FBCC-A1114	Ma_NIES_1211	K	63.8	[60.9 - 66.7%]	0.0453	64.16	0.35
Mi_FBCC-A1114	Ma_NIES_2519	K	63.8	[60.9 - 66.6%]	0.0453	64.05	0.23
Mi_FBCC-A1114	Ma_QC_C_20070703_M131	None	63.8	[60.9 - 66.6%]	0.0453	64.05	0.48
Mi_FBCC-A1114	Ma_L211_11	None	63.7	[60.8 - 66.5%]	0.0454	63.88	0.26
Mi_FBCC-A1114	Ma_NIES_3787	N	63.7	[60.8 - 66.5%]	0.0455	63.72	0.59
Mi_FBCC-A1114	Ma_L211_101	None	63.6	[60.7 - 66.4%]	0.0456	63.57	0.27
Mi_FBCC-A1114	Ma_W13_11	None	63.5	[60.5 - 66.3%]	0.0459	63.08	0.06
Mi_FBCC-A1114	Ma_LG13_12	H	63.4	[60.5 - 66.2%]	0.046	62.83	0.2
Mi_FBCC-A1114	Ma_NIES_2549	N	63.4	[60.4 - 66.2%]	0.046	62.79	0.49
Mi_FBCC-A1114	Ma_K13_06	O	63.3	[60.4 - 66.1%]	0.0462	62.53	0.51
Mi_FBCC-A1114	Ma_OC_H_19870700_S124	I	63.3	[60.4 - 66.1%]	0.046	62.75	0.91
Mi_FBCC-A1114	Ma_NIES_2481	N	63.2	[60.3 - 66%]	0.0463	62.23	0.44
Mi_FBCC-A1114	Ma_NIES_44	I	63	[60.1 - 65.8%]	0.0466	61.67	0.76
Mi_FBCC-A1114	Ma_SC_T_19800800_S464	None	62.4	[59.5 - 65.2%]	0.0476	59.87	0.1
Mi_FBCC-A1114	Ma_BS13_02	E	62.2	[59.3 - 65%]	0.048	59.27	0.08
Mi_FBCC-A1114	Ma_W11_06	B	61.7	[58.8 - 64.5%]	0.0487	57.91	0.41
Mi_FBCC-A1114	Ma_W11_03	B	61.5	[58.7 - 64.3%]	0.049	57.29	0.42
Mi_FBCC-A1114	Mw_QC_B_20070930_S4D	B	61.5	[58.6 - 64.3%]	0.0491	57.19	0.48
Mi_FBCC-A1114	Ma_NIES_4325	None	61.3	[58.4 - 64.1%]	0.0494	56.59	0.73
Mi_FBCC-A1114	Ma_MB_S_20031200_S102D	E	61.2	[58.4 - 64%]	0.0495	56.34	0.05
Mi_FBCC-A1114	Mw_QC_S_20081001_S30D	B	61.2	[58.3 - 64%]	0.0496	56.21	0.43
Mi_FBCC-A1114	Mw_MB_S_20031200_S109D	B	61.1	[58.2 - 63.9%]	0.0497	55.97	0.61
Mi_FBCC-A1114	Ma_LG13_11	A	60.2	[57.4 - 63%]	0.0512	53.05	0.28
Mi_FBCC-A1114	Mn_MB_F_20050700_S1D	None	60.1	[57.2 - 62.8%]	0.0515	52.52	0.34
Mi_FBCC-A1114	Ma_G13_12	P	60	[57.2 - 62.8%]	0.0515	52.5	0.13
Mi_FBCC-A1114	Ma_K13_07	P	60	[57.2 - 62.8%]	0.0516	52.32	0.11
Mi_FBCC-A1114	Ma_FD4	A	59.9	[57 - 62.6%]	0.0518	51.93	0.14
Mi_FBCC-A1114	Ma_G13_01	P	59.8	[57 - 62.6%]	0.0519	51.72	0.07
Mi_FBCC-A1114	Ma_G13_09	P	59.8	[56.9 - 62.5%]	0.052	51.55	0.01
Mi_FBCC-A1114	Ma_SX13_11	P	59.8	[57 - 62.6%]	0.052	51.66	0.06
Mi_FBCC-A1114	Ma_G13_07	P	59.7	[56.9 - 62.5%]	0.0521	51.47	0.1
Mi_FBCC-A1114	Ma_W13_13	P	59.7	[56.9 - 62.5%]	0.0521	51.34	0.08
Mi_FBCC-A1114	Ma_W13_15	P	59.7	[56.9 - 62.5%]	0.0521	51.41	0.05
Mi_FBCC-A1114	Ma_BS11_05	P	59.6	[56.8 - 62.4%]	0.0523	51.01	0.08
Mi_FBCC-A1114	Ma_S11_05	P	59.6	[56.7 - 62.3%]	0.0524	50.9	0.09
Mi_FBCC-A1114	Ma_G11_01	P	59.5	[56.7 - 62.3%]	0.0525	50.68	0.04
Mi_FBCC-A1114	Ma_G13_03	P	59.5	[56.7 - 62.3%]	0.0525	50.67	0.12
Mi_FBCC-A1114	Ma_G13_05	P	59.5	[56.7 - 62.3%]	0.0524	50.78	0.1
Mi_FBCC-A1114	Ma_L111_01	P	59.5	[56.6 - 62.2%]	0.0526	50.52	0.15
Mi_FBCC-A1114	Ma_LE13_04	P	59.5	[56.7 - 62.2%]	0.0525	50.61	0.04
Mi_FBCC-A1114	Ma_LL11_07	P	59.5	[56.7 - 62.3%]	0.0525	50.73	0.01
Mi_FBCC-A1114	Ma_W13_16	P	59.5	[56.7 - 62.3%]	0.0525	50.68	0
Mi_FBCC-A1114	Ma_W13_18	P	59.5	[56.7 - 62.3%]	0.0525	50.63	0.1
Mi_FBCC-A1114	Ma_G13_11	P	59.4	[56.6 - 62.2%]	0.0526	50.43	0.09
Mi_FBCC-A1114	Ma_LL13_03	P	59.4	[56.6 - 62.2%]	0.0526	50.39	0.03
Mi_FBCC-A1114	Ma_BS13_10	P	59.3	[56.5 - 62%]	0.0529	49.91	0
Mi_FBCC-A1114	Ma_G11_04	P	59.3	[56.4 - 62%]	0.0529	49.85	0.08
Mi_FBCC-A1114	Ma_G13_10	P	59.3	[56.5 - 62.1%]	0.0528	50.03	0.1
Mi_FBCC-A1114	Ma_BK11_02	P	59.2	[56.4 - 62%]	0.053	49.7	0.22
Mi_FBCC-A1114	Ma_LL13_06	P	59.2	[56.4 - 62%]	0.053	49.78	0.03
Mi_FBCC-A1114	Ma_G11_09	P	59.1	[56.3 - 61.8%]	0.0532	49.22	0.02
Mi_FBCC-A1114	Msp_QC_C_20170808_M3Col	P	59.1	[56.3 - 61.9%]	0.0531	49.44	0.1
Mi_FBCC-A1114	Ma_QC_Ch_20071001_S25D	P	59	[56.2 - 61.8%]	0.0533	49.09	0.17
Mi_FBCC-A1114	Ma_QC_Ch_20071001_M135	P	58.6	[55.8 - 61.3%]	0.0542	47.45	0.26
Mr_FBCC-A270	Mi_FBCC-A1114	G	92.9	[90.9 - 94.5%]	0.009	96.67	0.03
Mr_FBCC-A270	Ma_TAIHU98	G	83.8	[81 - 86.3%]	0.0189	93.1	0.05
Mr_FBCC-A270	Ma_FACHB_524	G	83	[80.2 - 85.5%]	0.0198	92.65	0.23
Mr_FBCC-A270	Ma_NIES_98	G	82.9	[80 - 85.4%]	0.02	92.55	0.02
Mr_FBCC-A270	Mv_FACHB_1342	G	82.8	[80 - 85.3%]	0.0201	92.54	0.18
Mr_FBCC-A270	Ma_L311_01	G	81.3	[78.4 - 83.9%]	0.0218	91.55	0.3
Mr_FBCC-A270	Ma_NIES_4285	G	81.2	[78.3 - 83.8%]	0.0219	91.49	0.2
Mr_FBCC-A270	Ma_LEGE00239	G	81.1	[78.2 - 83.7%]	0.022	91.42	0.07
Mr_FBCC-A270	Ma_NIES_298	G	81.1	[78.2 - 83.7%]	0.022	91.42	0.15
Mr_FBCC-A270	Msp_OC_L_20101000_S702	G	80.3	[77.3 - 82.9%]	0.023	90.79	0.34
Mr_FBCC-A270	Ma_PCC7941	G	80.1	[77.1 - 82.7%]	0.0233	90.63	0.23
Mr_FBCC-A270	Ma_LE3	G	79.9	[76.9 - 82.5%]	0.0235	90.47	0.4
Mr_FBCC-A270	Ma_KLA2	G	79.8	[76.8 - 82.4%]	0.0236	90.41	0.11
Mr_FBCC-A270	Ma_PCC9432	G	79.6	[76.7 - 82.3%]	0.0238	90.31	0.13
Mr_FBCC-A270	Ma_OC_LR_19540900_S633	G	79.1	[76.2 - 81.8%]	0.0244	89.87	0.18
Mr_FBCC-A270	Ma_PCC9808	G	77.6	[74.6 - 80.3%]	0.0263	88.49	0.04
Mr_FBCC-A270	Ma_NaRes975	G	77.5	[74.5 - 80.2%]	0.0264	88.4	0.01
Mr_FBCC-A270	Msp_LEGE00066	F	73.7	[70.7 - 76.5%]	0.0312	84.09	0.06
Mr_FBCC-A270	Ma_PCC7806SL	F	73	[70 - 75.8%]	0.032	83.17	0.32
Mr_FBCC-A270	Ma_AC_P_19900807_S300	F	72.5	[69.5 - 75.3%]	0.0327	82.43	0.07
Mr_FBCC-A270	Ma_LEGE11464	L	67.8	[64.8 - 70.7%]	0.0392	74.03	0.52
Mr_FBCC-A270	Ma_NIES_87	L	67.1	[64.1 - 69.9%]	0.0403	72.37	0.49
Mr_FBCC-A270	Ma_BLCCF158	None	66.1	[63.1 - 68.9%]	0.0418	69.97	0.38
Mr_FBCC-A270	Ma_MB_F_20061100_S20D	None	65.9	[63 - 68.8%]	0.042	69.68	0.31
Mr_FBCC-A270	Ma_Sj	None	65.9	[63 - 68.8%]	0.042	69.7	0.43
Mr_FBCC-A270	Ma_PCC9701	M	65.7	[62.7 - 68.5%]	0.0424	69.07	0.37
Mr_FBCC-A270	Mv_NIES_102	None	65.5	[62.5 - 68.3%]	0.0427	68.51	0.01
Mr_FBCC-A270	Ma_BLCCF108	D	65.3	[62.3 - 68.1%]	0.043	68.05	0.23
Mr_FBCC-A270	Ma_L211_07	None	65.3	[62.4 - 68.2%]	0.0429	68.17	0.28
Mr_FBCC-A270	Mp_FACHB_1757	D	65.3	[62.4 - 68.1%]	0.043	68.11	0.05
Mr_FBCC-A270	Msp_OC_Ca_00000000_S217Cul	D	65.2	[62.3 - 68%]	0.0431	67.85	0.28
Mr_FBCC-A270	Ma_LEGE91341	None	65.1	[62.2 - 68%]	0.0432	67.64	0.54
Mr_FBCC-A270	Ma_PCC9809	None	65	[62.1 - 67.9%]	0.0434	67.45	0.44
Mr_FBCC-A270	Mf_QC_C_20070823_S18D	M	65	[62.1 - 67.8%]	0.0434	67.34	0.37
Mr_FBCC-A270	Ma_NIES_843	None	64.9	[62 - 67.7%]	0.0436	67.06	0.07
Mr_FBCC-A270	Ma_PCC9717	None	64.9	[61.9 - 67.7%]	0.0436	67	0.42
Mr_FBCC-A270	Mf_QC_C_20070823_S10D	M	64.9	[61.9 - 67.7%]	0.0436	67	0.42
Mr_FBCC-A270	Mf_QC_C_20070823_S20D	M	64.9	[62 - 67.7%]	0.0436	67.11	0.43
Mr_FBCC-A270	Ma_K13_05	None	64.8	[61.8 - 67.6%]	0.0438	66.74	0.42
Mr_FBCC-A270	Ma_NIES_88	None	64.8	[61.8 - 67.6%]	0.0438	66.68	0.33
Mr_FBCC-A270	Msp_0824	None	64.8	[61.9 - 67.6%]	0.0437	66.77	0.56
Mr_FBCC-A270	Ma_11_30S32	None	64.7	[61.7 - 67.5%]	0.044	66.4	0.33
Mr_FBCC-A270	Ma_FBCC-A68	None	64.7	[61.7 - 67.5%]	0.0439	66.44	0.28
Mr_FBCC-A270	Ma_K13_10	None	64.7	[61.8 - 67.6%]	0.0438	66.63	0.45
Mr_FBCC-A270	Ma_NIES_3804	J	64.7	[61.8 - 67.5%]	0.0439	66.55	0.59
Mr_FBCC-A270	Ma_PCC9807	None	64.7	[61.8 - 67.5%]	0.0439	66.56	0.26
Mr_FBCC-A270	Mw_FACHB_1317	H	64.7	[61.8 - 67.6%]	0.0438	66.63	0.11
Mr_FBCC-A270	Ma_KW	None	64.6	[61.7 - 67.4%]	0.044	66.3	0.41
Mr_FBCC-A270	Ma_PCC9806	J	64.6	[61.7 - 67.5%]	0.044	66.37	0.7
Mr_FBCC-A270	Mp_GB_SS_20050300_S99D	C	64.6	[61.7 - 67.4%]	0.0441	66.21	0.07
Mr_FBCC-A270	Mp_MB_F_20051200_S9D	C	64.6	[61.7 - 67.4%]	0.044	66.27	0.07
Mr_FBCC-A270	Msp_QC_C_20170808_M9Col	None	64.6	[61.7 - 67.4%]	0.0441	66.23	0.57
Mr_FBCC-A270	Ma_LG13_13	H	64.5	[61.5 - 67.3%]	0.0443	65.89	0.31
Mr_FBCC-A270	Mp_MB_F_20051200_S6D	C	64.5	[61.6 - 67.4%]	0.0441	66.12	0.06
Mr_FBCC-A270	Ma_LG13_03	H	64.4	[61.5 - 67.2%]	0.0443	65.78	0.34
Mr_FBCC-A270	Ma_NIES_3806	N	64.4	[61.5 - 67.2%]	0.0444	65.68	0.56
Mr_FBCC-A270	Mf_WU_F_19750830_S460	J	64.4	[61.5 - 67.2%]	0.0443	65.75	0.82
Mr_FBCC-A270	Ma_LG11_05	H	64.3	[61.4 - 67.2%]	0.0444	65.57	0.33
Mr_FBCC-A270	Msp_T1_4	K	64.3	[61.3 - 67.1%]	0.0446	65.33	0.38
Mr_FBCC-A270	Ma_F13_15	None	64.2	[61.3 - 67%]	0.0446	65.25	0.28
Mr_FBCC-A270	Ma_NIES_3807	N	64.2	[61.3 - 67.1%]	0.0446	65.27	0.64
Mr_FBCC-A270	Ma_PCC9443	None	64.2	[61.2 - 67%]	0.0447	65.05	0.37
Mr_FBCC-A270	Mp_MB_F_20080800_S26D	C	64.2	[61.3 - 67%]	0.0447	65.12	0.06
Mr_FBCC-A270	Ma_NIES_2520	O	64.1	[61.1 - 66.9%]	0.0449	64.77	0.36
Mr_FBCC-A270	Ma_NIES_4264	K	64.1	[61.2 - 67%]	0.0448	65.01	0.26
Mr_FBCC-A270	Ma_NIES_2522	K	64	[61.1 - 66.8%]	0.045	64.64	0.27
Mr_FBCC-A270	Mf_FACHB_1344	None	64	[61.1 - 66.8%]	0.045	64.59	0.23
Mr_FBCC-A270	Mw_FACHB_1339	I	64	[61.1 - 66.9%]	0.0449	64.74	0.79
Mr_FBCC-A270	Ma_L211_11	None	63.9	[61 - 66.7%]	0.0452	64.29	0.29
Mr_FBCC-A270	Ma_NIES_2521	N	63.9	[60.9 - 66.7%]	0.0452	64.24	0.74
Mr_FBCC-A270	Ma_NIES_3787	N	63.9	[61 - 66.7%]	0.0452	64.26	0.62
Mr_FBCC-A270	Msp_MC19	K	63.9	[60.9 - 66.7%]	0.0452	64.22	0.25
Mr_FBCC-A270	Ma_NIES_1211	K	63.8	[60.9 - 66.6%]	0.0454	63.98	0.38
Mr_FBCC-A270	Ma_NIES_2519	K	63.8	[60.9 - 66.6%]	0.0453	64.08	0.26
Mr_FBCC-A270	Ma_L211_101	None	63.7	[60.8 - 66.5%]	0.0454	63.85	0.3
Mr_FBCC-A270	Ma_QC_C_20070703_M131	None	63.7	[60.8 - 66.5%]	0.0455	63.75	0.51
Mr_FBCC-A270	Ma_NIES_2549	N	63.5	[60.6 - 66.3%]	0.0457	63.31	0.52
Mr_FBCC-A270	Ma_W13_11	None	63.5	[60.6 - 66.4%]	0.0457	63.36	0.03
Mr_FBCC-A270	Ma_LG13_12	H	63.4	[60.5 - 66.2%]	0.0459	62.92	0.23
Mr_FBCC-A270	Ma_NIES_2481	N	63.3	[60.4 - 66.1%]	0.0462	62.56	0.47
Mr_FBCC-A270	Ma_OC_H_19870700_S124	I	63.3	[60.4 - 66.1%]	0.0461	62.64	0.93
Mr_FBCC-A270	Ma_K13_06	O	63.2	[60.3 - 66.1%]	0.0462	62.49	0.54
Mr_FBCC-A270	Ma_NIES_44	I	63	[60.1 - 65.8%]	0.0466	61.74	0.79
Mr_FBCC-A270	Ma_SC_T_19800800_S464	None	62.5	[59.6 - 65.3%]	0.0474	60.24	0.13
Mr_FBCC-A270	Ma_BS13_02	E	61.9	[59 - 64.7%]	0.0485	58.32	0.06
Mr_FBCC-A270	Ma_W11_06	B	61.7	[58.8 - 64.5%]	0.0488	57.76	0.44
Mr_FBCC-A270	Ma_W11_03	B	61.5	[58.6 - 64.3%]	0.0491	57.12	0.45
Mr_FBCC-A270	Ma_NIES_4325	None	61.4	[58.6 - 64.2%]	0.0492	57.02	0.75
Mr_FBCC-A270	Mw_QC_B_20070930_S4D	B	61.4	[58.5 - 64.2%]	0.0492	56.91	0.51
Mr_FBCC-A270	Ma_MB_S_20031200_S102D	E	61.1	[58.2 - 63.8%]	0.0498	55.82	0.07
Mr_FBCC-A270	Mw_MB_S_20031200_S109D	B	61.1	[58.3 - 63.9%]	0.0497	56.02	0.63
Mr_FBCC-A270	Mw_QC_S_20081001_S30D	B	61.1	[58.2 - 63.9%]	0.0497	55.93	0.46
Mr_FBCC-A270	Ma_G13_12	P	60.1	[57.3 - 62.9%]	0.0514	52.69	0.16
Mr_FBCC-A270	Ma_K13_07	P	60.1	[57.2 - 62.8%]	0.0515	52.56	0.14
Mr_FBCC-A270	Ma_LG13_11	A	60.1	[57.3 - 62.9%]	0.0514	52.68	0.3
Mr_FBCC-A270	Ma_G13_09	P	60	[57.1 - 62.8%]	0.0516	52.3	0.04
Mr_FBCC-A270	Ma_SX13_11	P	60	[57.1 - 62.7%]	0.0517	52.18	0.09
Mr_FBCC-A270	Ma_FD4	A	59.9	[57.1 - 62.7%]	0.0518	52.03	0.17
Mr_FBCC-A270	Ma_G13_01	P	59.9	[57 - 62.6%]	0.0518	51.9	0.09
Mr_FBCC-A270	Ma_G13_07	P	59.9	[57 - 62.6%]	0.0519	51.85	0.13
Mr_FBCC-A270	Ma_W13_13	P	59.9	[57 - 62.6%]	0.0519	51.87	0.11
Mr_FBCC-A270	Ma_W13_15	P	59.9	[57.1 - 62.7%]	0.0518	52	0.02
Mr_FBCC-A270	Mn_MB_F_20050700_S1D	None	59.9	[57.1 - 62.7%]	0.0517	52.09	0.37
Mr_FBCC-A270	Ma_BS11_05	P	59.7	[56.9 - 62.5%]	0.0521	51.36	0.11
Mr_FBCC-A270	Ma_L111_01	P	59.7	[56.8 - 62.5%]	0.0522	51.28	0.18
Mr_FBCC-A270	Ma_S11_05	P	59.7	[56.8 - 62.4%]	0.0522	51.26	0.11
Mr_FBCC-A270	Ma_W13_16	P	59.7	[56.9 - 62.5%]	0.0521	51.34	0.02
Mr_FBCC-A270	Ma_G11_01	P	59.6	[56.7 - 62.3%]	0.0524	50.84	0.07
Mr_FBCC-A270	Ma_G13_03	P	59.6	[56.8 - 62.3%]	0.0523	50.94	0.15
Mr_FBCC-A270	Ma_G13_05	P	59.6	[56.8 - 62.4%]	0.0522	51.17	0.12
Mr_FBCC-A270	Ma_G13_11	P	59.6	[56.8 - 62.4%]	0.0523	51.09	0.11
Mr_FBCC-A270	Ma_LE13_04	P	59.6	[56.8 - 62.4%]	0.0522	51.15	0.07
Mr_FBCC-A270	Ma_LL11_07	P	59.6	[56.7 - 62.3%]	0.0524	50.92	0.02
Mr_FBCC-A270	Ma_LL13_03	P	59.5	[56.6 - 62.2%]	0.0526	50.51	0.05
Mr_FBCC-A270	Ma_W13_18	P	59.5	[56.7 - 62.3%]	0.0524	50.81	0.13
Mr_FBCC-A270	Ma_BS13_10	P	59.4	[56.6 - 62.2%]	0.0526	50.41	0.03
Mr_FBCC-A270	Ma_G11_04	P	59.4	[56.6 - 62.2%]	0.0526	50.49	0.11
Mr_FBCC-A270	Ma_G13_10	P	59.4	[56.5 - 62.1%]	0.0527	50.21	0.13
Mr_FBCC-A270	Ma_BK11_02	P	59.3	[56.4 - 62%]	0.0529	49.9	0.25
Mr_FBCC-A270	Ma_G11_09	P	59.3	[56.4 - 62%]	0.0529	49.87	0.05
Mr_FBCC-A270	Ma_LL13_06	P	59.3	[56.5 - 62%]	0.0529	49.93	0
Mr_FBCC-A270	Msp_QC_C_20170808_M3Col	P	59.3	[56.4 - 62%]	0.0529	49.9	0.13
Mr_FBCC-A270	Ma_QC_Ch_20071001_S25D	P	59.1	[56.3 - 61.9%]	0.0532	49.28	0.2
Mr_FBCC-A270	Ma_QC_Ch_20071001_M135	P	58.6	[55.8 - 61.3%]	0.0541	47.51	0.29
